# Supplementary material for: Geoarchaeological evidence of the AD 1642 Yellow River flood that destroyed Kaifeng, a former capital of dynastic China
Source: Sci Rep. 2020 Feb 28;10:3765. doi: 10.1038/s41598-020-60169-1 (PMC7048742; doi:10.1038/s41598-020-60169-1)
Supplement: Supplementary file 2 — Supplementary Information 2. [file 41598_2020_60169_MOESM2_ESM.xlsx]

## Sheet: Yongning_master
HoleID	Depth (cm)	Sample Name	CLAY	SILT	SAND	HF-avg	LF-avg	550c	1000c
1	460	ynwf-1 - Average	6.384	61.418	32.198	35.0333	36.4333	0.4729	0.2715
1	455	ynwf-2 - Average	5.617	56.13	38.255	27.9	28.9333	0.4302	0.3173
1	450	ynwf-3 - Average	5.471	58.636	35.893	27.0667	27.9333	0.5371	0.2507
1	445	ynwf-4 - Average	6.798	63.373	29.829	20.3333	21	0.2777	0.2902
1	440	ynwf-5 - Average	7.052	60.337	32.612	30.0333	31.1	0.2337	0.2778
1	435	ynwf-6 - Average	7.555	68.851	23.594	29.2333	30.7667	0.2396	0.2319
1	430	ynwf-7 - Average	4.28	52.616	43.104	27.9667	29.6333	0.2373	0.2119
1	425	ynwf-8 - Average	6.504	68.526	24.97	27.2667	28.7333	0.3994	0.3553
1	420	ynwf-9 - Average	6.96	71.137	21.905	25.1	26.7	0.2261	0.2255
1	415	ynwf-10 - Average	7.215	66.146	26.638	31.3333	33	0.2507	0.6881
1	410	ynwf-11 - Average	7.129	68.961	23.91	14.5	14.7667	0.2739	0.3254
1	405	ynwf-12 - Average	8.252	74.197	17.552	16.2	16.5667	0.3132	0.325
1	400	ynwf-13 - Average	8.081	78.622	13.298	11.6333	12.2	0.3314	0.4482
1	395	ynwf-14 - Average	9.776	80.538	9.686	11.5667	12.1	0.3173	0.5512
1	390	ynwf-15 - Average	7.15	78.7	14.15	12	12.5333	0.2913	0.5866
1	385	ynwf-16 - Average	5.064	78	16.937	12.3667	13.4667	0.2956	0.6243
1	380	ynwf-17 - Average	5.427	79.69	14.882	9.1	9.33333	0.2518	0.4821
1	375	ynwf-18 - Average	8.166	79.971	11.863	10.3667	7.8	0.3622	0.5634
1	370	ynwf-19 - Average	4.882	80.176	14.941	11.6333	11.9333	0.2788	0.5228
1	365	ynwf-20 - Average	4.733	78.114	17.152	11.2	11.2333	0.3448	0.4929
1	360	ynwf-21 - Average	9.327	78.813	11.86	11	11.4	0.2671	0.4999
1	355	ynwf-22 - Average	8.23	77.58	14.189	9.76667	10.3667	0.2568	0.4645
1	350	ynwf-23 - Average	7.676	76.44	15.885	10.7667	11.3333	0.2836	0.5275
1	345	ynwf-24 - Average	6.057	67.804	26.139	7.16667	7.1	0.2312	0.501
1	340	ynwf-25 - Average	4.887	64.203	30.911	7.16667	7.26667	0.3066	0.5495
1	335	ynwf-26 - Average	3.769	59.213	37.019	8	8.1	0.261	0.5249
1	330	ynwf-27 - Average	5.396	78.981	15.623	10.8	10.9	0.3561	0.5409
1	325	ynwf-28 - Average	6.199	80.006	13.796	11.6333	12.0333	0.4176	0.5551
1	320	ynwf-29 - Average	7.34	79.7	12.96	9.9	10.1	0.3962	0.6216
1	315	ynwf-30 - Average	4.712	71.039	24.249	12.0333	12.4667	0.3043	0.5706
1	310	ynwf-31 - Average	4.596	68.16	27.245	9.9	10.1333	0.311	0.5936
1	305	ynwf-32 - Average	5.514	73.373	21.113	13.3667	14.0333	0.2898	0.546
1	300	ynwf-33 - Average	5.335	74.588	20.077	16.0667	17.1667	0.2495	0.5543
1	295	ynwf-34 - Average	6.052	79.431	14.518	16.4333	17.9	0.2601	0.4691
1	290	ynwf-35 - Average	6.73	83.632	9.64	17.8667	19.0667	0.246	0.5073
1	285	ynwf-36 - Average	7.308	81.431	11.262	21.2667	23	0.3118	0.5319
1	280	ynwf-37 - Average	8.827	81.407	9.765	17.9667	19.7667	0.2737	0.4778
1	275	ynwf-38 - Average	9.245	82.921	7.835	20.5667	22.3667	0.3683	0.5458
1	270	ynwf-39 - Average	9.505	81.715	8.78	19	20.7	0.2427	0.6322
1	265	ynwf-40 - Average	8.175	81.004	10.821	17.5667	19.1	0.3323	0.5905
1	260	ynwf-41 - Average	6.775	84.016	9.21	15.2	16.3333	0.3339	0.6087
1	255	ynwf-42 - Average	5.765	84.072	10.164	12.6667	14.0667	0.3126	0.6124
1	250	ynwf-43 - Average	8.905	80.534	10.561	20.3	22.1667	0.3381	0.6046
1	245	ynwf-44 - Average	9.529	82.19	8.282	14.2333	15.5	0.335	0.5741
1	240	ynwf-45 - Average	9.007	80.699	10.292	19.5333	20.9667	0.2801	0.5043
1	235	ynwf-46 - Average	10.711	81.636	7.655	20.6	22.3	0.2324	0.5311
1	230	ynwf-47 - Average	10.303	80.316	9.381	20.9333	22.6667	0.2712	0.4912
1	225	ynwf-48 - Average	10.007	81.274	8.718	20.3	22.2	0.3551	0.5386
1	220	ynwf-49 - Average	12.81	79.76	7.429	21.6333	23.5667	0.2994	0.5675
1	215	ynwf-50 - Average	13.906	82.221	3.872	19.7	21.0333	0.2626	0.483
1	210	ynwf-51 - Average	12.724	78.031	9.246	18.9	20.1667	0.2344	0.4875
1	205	ynwf-52 - Average	12.298	80.365	7.335	18.2667	19.3333	0.5183	0.4275
1	200	ynwf-53 - Average	12.889	81.386	5.724	20.2	21.7	0.2593	0.514
1	195	ynwf-54 - Average	11.289	80.245	8.467	17.4	18.3667	0.2713	0.5017
1	190	ynwf-55 - Average	11.648	82.06	6.292	18.9	20.2	0.2721	0.5994
1	185	ynwf-56 - Average	12.227	80.102	7.67	19.0333	20.2	0.3278	0.5252
1	180	ynwf-57 - Average	9.418	80.889	9.692	18.1667	19.1667	0.2089	0.487
1	175	ynwf-58 - Average	9.213	80.342	10.445	20.1333	21.7	0.2582	0.4268
1	170	ynwf-59 - Average	7.673	80.306	12.021	21.7	23.8333	0.1932	0.3989
1	165	ynwf-60 - Average	9.975	82.541	7.486	15.7667	16.5333	0.2098	0.4354
1	160	ynwf-61 - Average	13.574	81.451	4.976	15.8333	16.7667	0.2116	0.4274
1	155	ynwf-62 - Average	13.505	81.195	5.3	16.7667	17.8	0.2114	0.4016
1	150	ynwf-63 - Average	13.395	82.571	4.035	16.4	17.2333	0.2489	0.4555
1	145	ynwf-64 - Average	9.01	84.138	6.851	17.4	18.5	0.2108	0.4274
1	140	ynwf-65 - Average	14.09	80.359	5.552	17.8	19.0333	0.3062	0.4475
1	135	ynwf-66 - Average	12.469	83.161	4.369	17.2667	18.7	0.2142	0.405
1	130	ynwf-67 - Average	13.261	84.42	2.318	13.1333	13.5667	0.2408	0.4006
1	125	ynwf-68 - Average	12.148	83.236	4.616	15.1333	16	0.2978	0.4105
1	120	ynwf-69 - Average	10.022	82.686	7.291	18.6333	19.2	0.248	0.482
1	115	ynwf-70 - Average	5.505	79.75	14.746	18.7333	20.1333	0.3371	0.5018
1	110	ynwf-71 - Average	11.197	83.562	5.243	21.9667	23.8	0.3616	0.5582
1	105	ynwf-72 - Average	6.402	86.208	7.39	21.1333	22.9	0.319	0.5379
1	100	ynwf-73 - Average	6.885	84.603	8.512	15.7333	16.6333	0.1816	0.4359
1	95	ynwf-74 - Average	6.921	81.853	11.225	17.9667	19.2	0.3868	0.5671
1	90	ynwf-75 - Average	13.754	79.142	7.105	20.1333	21.8	0.3219	0.6027
1	85	ynwf-76 - Average	14.268	77.735	7.998	15.1333	16.3667	0.1905	0.4381
1	80	ynwf-77 - Average	14.769	82.647	2.584	15.1	16.0667	0.1765	0.4275
1	75	ynwf-78 - Average	14.763	82.539	2.698	17.5667	18.8	0.1454	0.4325
1	70	ynwf-79 - Average	13.585	79.887	6.527	19.9	21.4333	0.214	0.5175
1	65	ynwf-80 - Average	13.969	80.697	5.334	16.1667	17.1333	0.1843	0.3653
1	60	ynwf-81 - Average	7.191	69.799	23.012	23.2667	24.8333	0.1998	0.4691
1	55	ynwf-82 - Average	6.661	66.66	26.68	53.3	57.1	0.3062	0.7685
1	50	ynwf-83 - Average	6.01	56.347	37.644	49.7667	53.0667	0.2606	0.4596
1	45	ynwf-84 - Average	6.642	54.272	39.087	195.367	209.567	0.2246	0.3335
1	40	ynwf-85 - Average	6.342	54.123	39.534	37.2667	39.8333	0.2936	0.4361
1	35	ynwf-86 - Average	5.941	53.485	40.574	38.9333	40.6333	0.265	0.431
1	30	ynwf-87 - Average	6.664	52.309	41.029	39.6333	42.0667	0.2777	0.6221
1	25	ynwf-88 - Average	5.927	54.86	39.211	154.167	165.4	0.3469	0.4439
1	20	ynwf-89 - Average	5.667	56.479	37.855	81	86.3	0.38	0.4941
1	15	ynwf-90 - Average	6.698	64.219	29.082	46.4667	49.5667	0.4034	0.5906
1	10	ynwf-91 - Average	7.506	66.405	26.087	101.333	107.267	0.4969	0.4517
1	5	ynwf-92 - Average	6.911	62.513	30.576	46.9	49.9333	0.2812	0.4242

## Sheet: xinzhengmen
HoleID	Depth (cm)	Sample Name	CLAY	SILT	SAND	HF-avg	LF-avg	550degree	1000degrees
2	770	kfstm-01 - Average	2.917	37.034	60.05	26.1333	28.5333	0.015365	0.0049777
2	765	kfstm-02 - Average	2.904	38.877	58.219	27.3	30.0667	0.0152183	0.00541453
2	760	kfstm-03 - Average	2.911	38.281	58.808	24.9	27.0667	0.0160354	0.00482709
2	755	kfstm-04 - Average	2.866	38.923	58.211	22.3333	24.2667	0.0148185	0.00638658
2	750	kfstm-05 - Average	2.717	37.786	59.497	18.9667	20.0333	0.0148316	0.0203704
2	745	kfstm-06 - Average	2.832	38.394	58.772	14.8667	15.6667	0.0157974	0.0185475
2	740	kfstm-07 - Average	2.823	38.149	59.027	19.0667	20.3667	0.0166264	0.0169865
2	735	kfstm-08 - Average	2.871	37.899	59.23	23.7	26.0667	0.0150146	0.0162887
2	730	kfstm-09 - Average	2.94	37.793	59.266	22.7667	24.5333	0.0166372	0.0211068
2	725	kfstm-10 - Average	2.934	37.081	59.986	18.3	19.4	0.0171387	0.0227753
2	720	kfstm-11 - Average	2.886	37.417	59.696	19.9667	21.5667	0.0175117	0.0199209
2	715	kfstm-12 - Average	2.865	35.378	61.758	19.6	20.6667	0.0165274	0.0176327
2	710	kfstm-13 - Average	2.589	29.2	68.211	19.2	20.6333	0.0179632	0.0150196
2	705	kfstm-14 - Average	2.794	30.014	67.191	18.5667	19.7667	0.0166244	0.0152914
2	700	kfstm-15 - Average	2.676	29.755	67.568	20.6333	22.4	0.0222935	0.0106955
2	695	kfstm-16 - Average	2.799	31.053	66.148	23.6333	25.5667	0.0175354	0.016717
2	690	kfstm-17 - Average	2.826	32.44	64.733	21.1	22.2	0.0156904	0.0190032
2	685	kfstm-18 - Average	2.907	32.911	64.183	21.3333	22.7333	0.0719714	0.0439417
2	680	kfstm-19 - Average	2.9	33.009	64.092	20.0333	21.6	0.0164902	0.0233568
2	675	kfstm-20 - Average	2.841	33.384	63.773	21.4667	23.4	0.0220755	0.0181316
2	670	kfstm-21 - Average	2.897	34.834	62.268	23	25.0667	0.0225083	0.0158618
2	665	kfstm-22 - Average	2.918	37.133	59.948	22.4667	24.2667	0.0214963	0.0171566
2	660	kfstm-23 - Average	3.048	37.688	59.263	22.3667	24.1333	0.0214392	0.0170885
2	655	kfstm-24 - Average	3.12	38.664	58.215	23.1667	25.0667	0.019477	0.0132003
2	650	kfstm-25 - Average	2.856	37.24	59.903	23.9667	26.0667	0.0183055	0.0109267
2	645	kfstm-26 - Average	2.901	36.722	60.378	19.6333	21.1	0.0205705	0.0357256
2	640	kfstm-27 - Average	2.924	37.551	59.525	18.0667	19.1333	0.019522	0.0261393
2	635	kfstm-28 - Average	2.909	39.183	57.909	4.6	4.86667	0.026064	0.0357935
2	630	kfstm-29 - Average	2.964	40.235	56.801	7.53333	8.03333	0.022534	0.0127479
2	625	kfstm-30 - Average	2.995	38.723	58.28	3.26667	3.33333	0.0206621	0.0352961
2	620	kfstm-31 - Average	2.878	36.75	60.372	2.53333	2.6	0.0195245	0.0338672
2	615	kfstm-32 - Average	3.133	39.614	57.253	2.6	2.7	0.0212592	0.0410877
2	610	kfstm-33 - Average	3.293	43.535	53.171	21.7	22.5667	0.0244588	0.0144756
2	605	kfstm-34 - Average	3.057	41.228	55.718	22.3333	23.0333	0.0209979	0.0121107
2	600	kfstm-35 - Average	3.05	42.486	54.465	24.3	24.6333	0.0268508	0.0145307
2	595	kfstm-36 - Average	3.248	43.6	53.153	24.3	25.3667	0.0249251	0.025191
2	590	kfstm-37 - Average	3.198	43.418	53.384	19.4	19.7	0.025802	0.0192107
2	585	kfstm-38 - Average	3.083	42.238	54.679	18.4667	19.3333	0.0239724	0.0137416
2	580	kfstm-39 - Average	3.052	42.301	54.648	17.6	18.3667	0.0206302	0.0145496
2	575	kfstm-40 - Average	2.851	40.115	57.033	19.5333	20.1333	0.0204474	0.0142047
2	570	kfstm-41 - Average	3.1	43.34	53.56	18.6	19.2667	0.0242514	0.0107222
2	565	kfstm-42 - Average	3.106	43.643	53.251	20.0667	20.9	0.0274177	0.009995
2	560	kfstm-43 - Average	3.091	42.602	54.306	19.9	20.3333	0.0283203	0.0176291
2	555	kfstm-44 - Average	3.142	42.159	54.699	19.6333	20.1667	0.0279028	0.00920221
2	550	kfstm-45 - Average	3.027	39.693	57.28	24.3	25.3333	0.0339898	0.0169054
2	545	kfstm-46 - Average	3.223	42.552	54.225	22.5333	23.2667	0.0350613	0.0146484
2	540	kfstm-47 - Average	2.981	38.271	58.749	39.5667	40.7667	0.0328298	0.0248845
2	535	kfstm-48 - Average	3.306	41.385	55.309	23.4333	24.2	0.0318633	0.0136406
2	530	kfstm-49 - Average	3.259	39.398	57.343	29.6667	30.0333	0.0385498	0.0123734
2	525	kfstm-50 - Average	3.311	38.61	58.079	21.8333	22.7667	0.0379155	0.0236449
2	520	kfstm-51 - Average	3.273	39.541	57.186	22.1	23.0333	0.0399494	0.0148627
2	515	kfstm-52 - Average	3.473	43.209	53.318	21	21.9333	0.0347509	0.0174594
2	510	kfstm-53 - Average	3.534	46.731	49.734	28.6333	29.8	0.0428984	0.0234842
2	505	kfstm-54 - Average	3.7	47.445	48.856	18.9667	19.8667	0.0365108	0.020017
2	500	kfstm-55 - Average	3.923	51.748	44.328	19.9	20.7333	0.0329175	0.0221302
2	495	kfstm-56 - Average	3.903	54.216	41.881	21.5	22.1333	0.0435158	0.0223059
2	490	kfstm-57 - Average	3.82	53.425	42.754	21.8	22.4333	0.0413907	0.0225151
2	485	kfstm-58 - Average	3.963	57.544	38.494	19.0667	19.6667	0.0337053	0.0226235
2	480	kfstm-59 - Average	3.998	58.354	37.648	19.2333	19.7667	0.0296845	0.0226052
2	475	kfstm-60 - Average	4.026	58.164	37.81	16.2333	16.9333	0.0283904	0.0195576
2	470	kfstm-61 - Average	3.911	57.858	38.233	17.0667	17.7667	0.0247425	0.0228908
2	465	kfstm-62 - Average	4.111	60.528	35.361	16	17.0333	0.0257013	0.0208638
2	460	kfstm-63 - Average	4.261	59.823	35.916	20.6667	21.8667	0.0246706	0.0222209
2	455	kfstm-64 - Average	4.327	61.669	34.004	19.1	20.0333	0.0238906	0.0223764
2	450	kfstm-65 - Average	4.366	63.306	32.327	21.3	23.3	0.0490599	0.0496116
2	445	kfstm-66 - Average	4.671	65.184	30.144	22.9333	25.3	0.0319313	0.0341082
2	440	kfstm-67 - Average	4.621	64.234	31.146	8.6	9.06667	0.0341663	0.0455182
2	435	kfstm-68 - Average	5.849	58.434	35.718	12.7333	13.7	0.0487826	0.0739004
2	430	kfstm-69 - Average	4.986	49.517	45.497	9.36667	9.9	0.0433244	0.0559795
2	425	kfstm-70 - Average	4.335	37.177	58.488	42	11.2333	0.0348784	0.048867
2	420	kfstm-71 - Average	4.204	39.558	56.238	11.9333	12	0.02636	0.0470237
2	415	kfstm-72 - Average	4.966	49.285	45.75	13.4667	14.3667	0.0433561	0.0590583
2	410	kfstm-73 - Average	4.751	44.993	50.254	21.8	23.7667	0.0384587	0.0477922
2	405	kfstm-74 - Average	5.241	42.913	51.845	21.9667	24.8	0.0596457	0.049538
2	400	kfstm-75 - Average	5.351	40.718	53.932	20.6667	23.0333	0.0525629	0.0555755
2	395	kfstm-76 - Average	9.024	60.875	30.1	21.2333	23.5	0.0598029	0.0522803
2	390	kfstm-77 - Average	9.154	54.809	36.038	21.1	23.2	0.063258	0.0526716
2	385	kfstm-78 - Average	12.572	77.201	10.227	19.7333	21.5	0.0419614	0.0407573
2	380	kfstm-79 - Average	13.922	80.363	5.715	25	27.3667	0.0409834	0.050175
2	375	kfstm-80 - Average	14.162	84.654	1.183	22.0333	23.9667	0.0414265	0.0400028
2	370	kfstm-81 - Average	14.641	75.277	10.083	28.4	30.3667	0.0472285	0.0329069
2	365	kfstm-82 - Average	7.416	63.407	29.178	26.1667	27.9667	0.0142053	0.00758646
2	360	kfstm-83 - Average	8.45	71.459	20.091	26.2667	28.0333	0.0296812	0.0243318
2	355	kfstm-84 - Average	7.097	76.503	16.399	23.5	25.3333	0.0321021	0.0301031
2	350	kfstm-85 - Average	6.42	69.84	23.739	25.9667	28.1667	0.0304703	0.031098
2	345	kfstm-86 - Average	6.506	70.542	22.952	18.7333	20.2667	0.0298332	0.0308079
2	340	kfstm-87 - Average	6.197	63.221	30.581	18.4333	19.3667	0.0361299	0.0332681
2	335	kfstm-88 - Average	7.502	62.307	30.191	13	13.1333	0.0294014	0.0416315
2	330	kfstm-89 - Average	8.797	70.755	20.448	10.9667	11.4667	0.0251984	0.0415256
2	325	kfstm-90 - Average	7.6	61.501	30.898	11.4	11.6667	0.0243264	0.04069
2	320	kfstm-91 - Average	5.812	49.468	44.721	11.6	11.9333	0.0238997	0.0410592
2	315	kfstm-92 - Average	4.528	41.987	53.484	11.9333	12.3	0.0202525	0.0410781
2	310	kfstm-93 - Average	4.742	43.831	51.427	12.3	12.5333	0.0224325	0.039614
2	305	kfstm-94 - Average	5.482	48.296	46.223	12.2333	12.5	0.0230669	0.0487518
2	300	kfstm-95 - Average	4.962	45.019	50.017	12.2	12.4667	0.0274478	0.0379285
2	295	kfstm-96 - Average	5.831	49.778	44.391	12.9	13.0333	0.0299879	0.0383794
2	290	kfstm-967 - Average	5.108	45.341	49.553	12.0667	12.4667	0.028307	0.0375299
2	285	kfstm-98 - Average	5.393	46.999	47.607	11.8333	12.0333	0.024863	0.0392462
2	280	kfstm-99 - Average	4.87	43.778	51.352	12.1333	12.4	0.0254287	0.0368879
2	275	kfstm-100 - Average	4.711	43.933	51.357	13.5333	13.8667	0.0255002	0.0345916
2	270	kfstm-101 - Average	4.127	39.291	56.582	15.1667	15.4	0.0222681	0.0349628
2	265	kfstm-102 - Average	4.288	41.19	54.523	16.2	17	0.0227584	0.0335636
2	260	kfstm-103 - Average	4.373	39.745	55.883	17.6333	17.8333	0.0221529	0.0332933
2	255	kfstm-104 - Average	4.398	38.418	57.184	15.2667	15.9333	0.0214352	0.0365411
2	250	kfstm-105 - Average	3.486	31.617	64.896	15.8333	16.2333	0.0167837	0.0393647
2	245	kfstm-106 - Average	3.596	29.547	66.857	15.2667	15.7	0.0156258	0.0387644
2	240	kfstm-107 - Average	4.165	34.717	61.118	18.2	18.3	0.0176401	0.0352064
2	235	kfstm-108 - Average	4.75	43.365	51.884	24.4667	24.6667	0.0152792	0.0366078
2	230	kfstm-109 - Average	4.227	39.541	56.233	16.6333	16.8667	0.0173198	0.0355438
2	225	kfstm-110 - Average	3.85	35.672	60.479	15.5333	15.9333	0.0173157	0.0357187
2	220	kfstm-111 - Average	3.32	31.657	65.023	15.0333	15.4	0.0193615	0.0346105
2	215	kfstm-112 - Average	3.514	33.096	63.389	14.3	14.6	0.0151365	0.0388118
2	210	kfstm-113 - Average	3.17	28.898	67.934	13.9667	14.4333	0.0168189	0.0384291
2	205	kfstm-114 - Average	3.506	31.93	64.565	13.8333	14.1667	0.0154204	0.0397486
2	200	kfstm-115 - Average	3.243	29.485	67.273	13.5667	14.0333	0.0238988	0.0367703
2	195	kfstm-116 - Average	3.103	28.538	68.359	13.8	14.1667	0.0222057	0.0366667
2	190	kfstm-117 - Average	3.361	30.841	65.797	13.9667	14.4667	0.0201871	0.037489
2	185	kfstm-118 - Average	4.434	41.049	54.516	13.9667	14.4333	0.0213926	0.0362972
2	180	kfstm-119 - Average	3.884	35.556	60.56	14.4	14.6667	0.0212933	0.0366293
2	175	kfstm-120 - Average	3.389	29.11	67.504	14.9333	15.2333	0.0195639	0.0374379
2	170	kfstm-121-1 - Average	3.23	24.844	71.925	15.1	15.3333	0.0190164	0.0364375
2	165	kfstm-122 - Average	2.728	23.633	73.639	15.8	17	0.0187588	0.0370374
2	160	kfstm-123 - Average	3.991	43.213	52.795	16.1	16.3667	0.0186813	0.0379206
2	155	kfstm-124 - Average	4.544	43.3	52.156	15.3	16.0667	0.0186476	0.0372072
2	150	kfstm-125 - Average	4.45	40.422	55.13	16.2333	16.5333	0.0138053	0.0386227
2	145	kfstm-126 - Average	7.785	51.176	41.038	14.9	15.7667	0.0158161	0.0381936
2	140	kfstm-127 - Average	7.399	50.484	42.117	15.0333	15.2667	0.0167979	0.0376034
2	135	kfstm-128 - Average	4.785	43.565	51.648	15.2	15.3333	0.0173088	0.0361105
2	130	kfstm-129 - Average	4.269	44.501	51.231	15.5333	16.1333	0.0190384	0.0367395
2	125	kfstm-130 - Average	4.865	45.467	49.668	15.7667	16.4667	0.0181298	0.0383164
2	120	kfstm-131 - Average	4.869	42.813	52.319	15.4667	16.0667	0.0152856	0.0389319
2	115	kfstm-132 - Average	4.695	42.329	52.977	15.3	15.9667	0.0173098	0.0389971
2	110	kfstm-133 - Average	4.367	41.241	54.392	15.4667	15.7667	0.0188558	0.0375145
2	105	kfstm-134 - Average	4.673	42.344	52.984	15.6	16.3	0.0135062	0.0373838
2	100	kfstm-135 - Average	4.686	43.527	51.788	16.1333	16.8667	0.0226023	0.0363493
2	95	kfstm-136 - Average	4.303	40.38	55.317	15.7	16.2	0.0177004	0.0382333
2	90	kfstm-137 - Average	4.146	39.468	56.385	16.0333	16.7333	0.0204995	0.0369926
2	85	kfstm-138 - Average	4.621	40.269	55.11	16.3	16.4333	0.0184984	0.0356672
2	80	kfstm-139 - Average	5.027	43.942	51.031	16.1	16.5667	0.0209287	0.0355122
2	75	kfstm-140 - Average	4.37	38.994	56.635	15.9	16.2333	0.0175791	0.037107
2	70	kfstm-141 - Average	4.08	38.734	57.185	15.5667	16	0.0225936	0.0385564
2	65	kfstm-142 - Average	4.319	38.726	56.955	16.8	17.2333	0.0185844	0.0366231
2	60	kfstm-143 - Average	4.619	41.45	53.932	15.3667	15.4667	0.0184172	0.0376489
2	55	kfstm-144 - Average	4.315	39.168	56.518	15.1667	15.2667	0.0185428	0.037992
2	50	kfstm-145 - Average	4.496	43.838	51.665	14.9333	15.4	0.0184813	0.0379069
2	45	kfstm-146 - Average	4.713	43.486	51.799	14.0667	14.3333	0.0181178	0.0392908
2	40	kfstm-147 - Average	4.418	40.6	54.982	13.8	14.2333	0.016094	0.037092
2	35	kfstm-148 - Average	4.551	39.952	55.496	13.7667	14.3333	0.0155917	0.0382414
2	30	kfstm-149 - Average	4.333	43.395	52.273	13.9333	14.3333	0.0163214	0.0375902
2	25	kfstm-150 - Average	4.13	39.026	56.843	13.7667	13.8667	0.0172014	0.0369296
2	20	kfstm-151 - Average	3.644	29.652	66.704	13.3	13.6333	0.0194857	0.0370818
2	15	kfstm-152 - Average	4.318	35.088	60.594	12.9	13.0667	0.0199372	0.0360381
2	10	kfstm-153 - Average	5.386	43.822	50.792	13.9	14.2	0.0191041	0.0365234
2	5	kfstm-154 - Average	5.162	44.453	50.384	14.3667	14.8333	0.0179906	0.0373287
